# Supplementary material for: Carbonation and serpentinization of diopsidite in the Altun Mountains, NW China
Source: Sci Rep. 2022 Dec 9;12:21361. doi: 10.1038/s41598-022-25612-5 (PMC9734160; doi:10.1038/s41598-022-25612-5)
Supplement: Supplementary file 2 — Supplementary Information 2. [file 41598_2022_25612_MOESM2_ESM.xlsx]

## Sheet: Sheet1
Supplementary Note 1
Sample id	YS1911-28	YS1829-13	YS1911-2	YS1911-25
Type	Serpentinized diopsidite	Fresh diopsidite
SiO2	25.508	54.396	53.924	54.408
TiO2	0.004	0.007	0.008	0.008
Al2O3	0.018	0.219	0.211	0.198
FeO	0.08	1.08	1.12	0.96
TFe2O3	0.488	1.615	1.598	1.364
MnO	0.023	0.054	0.057	0.052
MgO	23.77	18.311	17.962	17.814
CaO	24.316	24.458	24.233	25.054
Na2O	0.026	0.058	0.071	0.071
K2O	0.008	0.008	0.012	0.011
P2O5	0.008	0.006	0.004	0.005
LOI	26.164	1.275	2.096	1.18
Tatal	100.333	100.407	100.176	100.165
Mg#	97.6743	90.7199	90.6468	91.8438
Li	2.91545	2.69665	1.64841	2.3142
Be	0.140918	1.23821	0.925538	0.976247
Sc	0.161745	0.199579	0.325402	0.280538
V	2.53423	3.9116	3.56969	3.2125
Cr	1.28179	1.0769	1.00721	1.10376
Co	1.96704	5.9646	5.28617	4.60834
Ni	5.36142	5.13523	4.85091	5.14677
Cu	1.43149	2.49124	2.53922	2.64961
Zn	16.5242	16.2961	18.7169	14.2773
Ga	0.404768	1.39609	1.13589	1.02559
Rb	0.239801	0.227319	0.274771	0.370552
Sr	161.034	32.7429	39.6765	31.1111
Y	1.01087	5.79541	3.68742	3.94737
Zr	3.4735	3.03149	2.13787	3.33538
Nb	0.99207	1.34729	1.02666	1.27231
Sn	0.268426	0.369367	0.317642	0.267054
Cs	0.203636	0.101947	0.138285	0.162725
Ba	3.11467	2.98713	2.2961	1.5941
La	1.97971	1.11673	1.017	0.965499
Ce	2.55929	4.59787	3.0845	3.11384
Pr	0.194692	0.834483	0.435078	0.470504
Nd	0.496635	3.80554	1.79346	1.98917
Sm	0.0702369	0.911163	0.413999	0.463305
Eu	0.024115	0.119854	0.0530542	0.0569013
Gd	0.0769868	0.939377	0.404847	0.487753
Tb	0.0177568	0.155279	0.0814124	0.0914421
Dy	0.11577	0.954249	0.543287	0.523635
Ho	0.027567	0.181354	0.0960693	0.114047
Er	0.0761527	0.525797	0.298671	0.326814
Tm	0.0139116	0.0773369	0.0519949	0.0491142
Yb	0.0752456	0.501969	0.321634	0.31278
Lu	0.0118418	0.0647559	0.0480027	0.0460818
Hf	0.0201371	0.0645891	0.0754134	0.0779343
Ta	0.0411225	0.248439	0.133717	0.138684
Tl	0.025035	0.00766298	0.00485455	0.00284096
Pb	1.89692	2.14292	1.66098	1.60097
Th	0.0979549	0.383069	0.35872	0.390199
U	0.273481	0.106343	0.083203	0.0904598
LaN/YbN	17.873	1.51129	2.14801	2.09696
Eu/Eu*	0.994448	0.39144	0.390069	0.362156
Mg# is the molar ratio 100*Mg2+/(Mg2++Fe2+)
