# Supplementary material for: Carbonation and serpentinization of diopsidite in the Altun Mountains, NW China
Source: Sci Rep. 2022 Dec 9;12:21361. doi: 10.1038/s41598-022-25612-5 (PMC9734160; doi:10.1038/s41598-022-25612-5)
Supplement: Supplementary file 3 — Supplementary Information 3. [file 41598_2022_25612_MOESM3_ESM.xlsx]

## Sheet: EPMA
Supplementary Note 2
Sample id	YS1911-28																		YS1829-13
Type	Serpentinized diopsidite																		Fresh diopsidite
Minerals	Diopside																		Diopside
CL	Blue							Green-yellow									Dark olive-green		Blue							Dark olive-green
	#1	#2	#3	#4	#5	#6	#7	#8	#9	#10	#11	#12	#13	#14	#15	#16	#17	#18	#19	#20	#21	#22	#23	#24	#25	#26	#27	#28	#29
SiO2	55.66	55.06	55.54	54.59	55.23	54.87	55.81	55.35	55.3	55.69	55.21	55.14	55.61	55.53	55.2	55.09	54.86	54.64	55.52	55.43	55.62	55.68	55.12	55.37	55.39	54.49	54.04	54.39	54.61
TiO2	-	-	-	0.004	-	0.001	-	0.001	-	0.003	0.004	-	-	-	-	-	-	0.027	0.03	-	0.003	0.011	0.003	0.019	-	-	-	-	-
Al2O3	-	0.027	0.028	0.038	0.046	0.099	0.015	0.02	0.041	0.039	0.024	0.036	0.052	0.038	0.026	0.035	0.035	0.029	0.02	0.022	0	0.027	0.081	-	0.001	0.07	0.043	0.076	0.051
Cr2O3	0.002	-	0.019	0.027	0.021	0.008	-	-	-	-	0.011	-	0.008	0.017	0.005	-	-	0.006	-	-	0.003	0.01	-	0.01	-	-	-	-	-
FeOt	0.12	0.11	0.09	0.11	0.15	0.19	0.09	0.32	0.26	0.21	0.65	0.46	0.6	0.41	0.55	0.55	1.68	2.35	0.13	0.06	0.24	0.05	0.81	0.04	0.06	2.41	3.79	3.26	2.71
MnO	0.005	-	0.002	-	-	0.008	-	0.016	-	0.011	0.044	0.02	0.059	0.02	0.045	0.033	0.058	0.114	-	0.026	-	0.02	0.039	0.014	-	0.114	0.148	0.129	0.11
MgO	18.69	18.69	18.52	18.78	18.8	18.53	18.45	18.43	18.53	18.4	18.26	18.36	18.34	18.46	18.34	18.49	17.66	16.97	18.53	18.44	18.29	18.6	18.05	18.52	18.62	16.72	15.84	16.04	16.67
CaO	25.29	25.5	25.26	25.47	25.73	25.74	25.58	25.72	25.97	25.72	25.7	25.7	25.41	25.5	26.27	26.1	25.68	25.72	26.04	25.8	25.66	26.18	26.07	25.78	26.08	25.3	25.47	25.52	25.45
Na2O	0.048	0.05	0.072	0.059	0.059	0.035	0.032	0.025	0.021	0.037	0.031	0.032	0.033	0.047	0.011	-	0.04	0.039	0.02	0.048	0.045	0.032	0.047	0.017	0.02	0.061	0.067	0.082	0.051
K2O	0.007	-	-	0.001	0.003	-	0.006	-	-	-	-	-	-	-	-	0.006	0.004	-	0.003	0.01	-	0.002	-	-	0.009	0.001	-	0.01	-
Total	99.82	99.44	99.53	99.07	100.04	99.48	99.99	99.89	100.12	100.11	99.93	99.75	100.11	100.03	100.45	100.29	100.02	99.9	100.28	99.83	99.87	100.6	100.23	99.77	100.17	99.17	99.4	99.51	99.64
Wo	49.13	49.34	49.3	49.18	49.37	49.76	49.8	49.78	49.96	49.88	49.72	49.74	49.34	49.42	50.25	49.93	49.69	50.11	50.11	49.99	49.94	50.18	50.2	49.94	50.09	49.95	50.24	50.4	49.97
En	50.52	50.32	50.3	50.45	50.2	49.82	49.95	49.62	49.58	49.65	49.13	49.42	49.55	49.76	48.82	49.2	47.55	46.01	49.63	49.71	49.53	49.6	48.35	49.92	49.76	45.94	43.47	44.08	45.53
Fs	0.18	0.17	0.14	0.16	0.23	0.3	0.14	0.51	0.39	0.34	1.04	0.73	0.99	0.65	0.89	0.87	2.62	3.74	0.19	0.13	0.37	0.1	1.28	0.08	0.09	3.89	6.05	5.23	4.32
Ac	0.17	0.18	0.25	0.21	0.2	0.12	0.11	0.09	0.07	0.13	0.11	0.11	0.12	0.16	0.04	0	0.14	0.14	0.07	0.17	0.16	0.11	0.16	0.06	0.07	0.22	0.24	0.29	0.18
Mg#	99.66	98.51	99.72	96.52	97.49	97.79	99.72	99.03	98.44	99.36	98.05	98.61	98.21	98.77	97.05	96.7	94.94	92.82	99.36	99.81	99.26	99.05	97.54	99.88	98.43	92.51	88.18	89.77	91.65
Mg# is the molar ratio 100*Mg2+/(Mg2++Fe2+) （where all Fe is considered Fe2+; - = not determined or below detection limit).
Sample id	YS1911-28
Type	Serpentinized diopsidite
Minerals	Chrysotile													Antigorite
Texture	Around diopside									In pseudomorph				Late vein
	#30	#31	#32	#33	#34	#35	#36	#37	#38	#39	#40	#41	#42	#43	#44	#45	#46
CaO	0.103	0.146	0.102	0.05	0.13	0.253	0.222	0.191	0.019	0.112	0.1	0.137	0.149	0.001	0.011	0.032	-
TiO2	-	-	-	-	-	-	-	-	-	-	0.004	-	0.008	-	-	-	0.016
Al2O3	0.035	0.041	0.062	0.025	0.079	0.055	0.051	0.069	0.028	0.061	0.051	0.045	0.053	0.297	0.249	0.147	0.824
SiO2	43.6	44.04	44.15	44.3	44.31	43.91	44.21	44.08	44.21	42.96	42.94	42.73	43.27	43.25	43.38	42.8	43.16
Cr2O3	0.001	0.006	0.021	0.004	0.023	0.003	0.019	0.003	0.009	-	0.006	-	0.004	-	0.001	0.01	-
MnO	0.024	0.022	-	0.02	0.028	0.005	-	0.004	0.015	0.038	0.007	0.032	0.017	-	0.03	0.019	0.06
FeOt	0.85	0.79	0.85	0.79	0.71	0.87	0.82	0.82	0.53	0.86	0.85	0.84	0.84	1.69	1.59	1.24	2.29
NiO	-	-	0.007	-	0.02	-	-	0.002	-	0.032	0.037	-	-	-	-	0.031	-
Na2O	-	0.022	0.022	-	0.003	-	0.024	0.007	-	0.012	0.017	-	0.004	0.029	-	0.011	0.012
MgO	39.46	39.31	39.12	39.64	38.9	39.44	39.83	39.21	40.48	38.65	38.65	38.35	38.47	38.92	39.39	38.95	39.205
K2O	0.018	0.007	0.009	0.009	0.001	0.007	0.009	0.009	-	-	-	0.001	0.005	0.008	0.003	0.002	-
P2O5	-	-	-	0.004	0.008	0.025	-	0.001	0.005	-	-	0.006	0.005	-	0.001	0.012	-
Total	84.091	84.383	84.343	84.832	84.209	84.569	85.182	84.389	85.294	82.721	82.665	82.144	82.824	84.198	84.653	83.253	85.564
Mg#	98.8045	98.8795	98.7985	98.9012	98.9935	98.7761	98.8553	98.8474	99.275	98.767	98.7827	98.789	98.7956	97.6178	97.7826	98.2523	96.8283
Mg# is the molar ratio 100*Mg2+/(Mg2++Fe2+) （where all Fe is considered Fe2+; - = not determined or below detection limit).
Sample id	YS1911-28
Type	Serpentinized diopsidite
Minerals	calcite
Texture	Around diopside					In pseudomorph				Late vein
	#47	#48	#49	#50	#51	#52	#53	#54	#55	#56	#57	#58
BaO	-	0.014	-	-	-	0.07	-	-	-	-	0.01	0.056
SrO	-	-	-	0.027	-	0.082	0.023	-	0.009	-	0.071	0.112
MnO	-	0.027	-	0.005	0.008	0.016	0.025	0.039	-	0.029	0.036	0.072
FeOt	-	0.027	0.044	0.007	0.028	-	-	-	-	0.064	0.037	0.047
MgO	0.297	0.244	2.047	0.466	0.226	0.284	0.281	0.601	0.258	0.425	0.474	0.464
CaO	53.131	55.372	51.745	55.262	55.468	53.31	54.167	52.498	53.55	54.289	55.666	53.476
Total	53.428	55.684	53.836	55.767	55.73	53.762	54.496	53.138	53.817	54.807	56.294	54.227
