# Supplementary material for: Carbonation and serpentinization of diopsidite in the Altun Mountains, NW China
Source: Sci Rep. 2022 Dec 9;12:21361. doi: 10.1038/s41598-022-25612-5 (PMC9734160; doi:10.1038/s41598-022-25612-5)
Supplement: Supplementary file 4 — Supplementary Information 4. [file 41598_2022_25612_MOESM4_ESM.xlsx]

## Sheet: Sheet1
Supplementary Note 3
Sample id	YS1829-13							YS1911-28
Type	Fresh diopsidite							Serpentinized diopsidite
Minerals	Diopside							Diopside
CL	Dark olive-green							Green-yellow					Dark olive-green
	#1	#2	#3	#4	#5	#6	#7	#8	#9	#10	#11	#12	#13	#14	#15
SiO2	54.6977	54.6827	54.8687	54.6227	55.0167	54.6517	55.0197	55.3567	55.3037	55.2017	55.0847	55.2017	54.8667	54.6447	54.8667
TiO2	0.00874687	0.00782986	0.0102017	0.00711973	0.0073566	0.00685227	0.00706784	0.00171284	0.00446798	0.00260411	0.00379702	0.00341986	0.00128886	0.00134246	0.00199763
Al2O3	0.259158	0.215572	0.265313	0.235263	0.234567	0.292965	0.262824	0.0385995	0.0916071	0.0379454	0.0648264	0.0519077	0.0539677	0.0429134	0.0732649
FeOt	1.94621	1.92808	2.02594	1.91206	1.829	2.19345	2.06948	0.166562	0.130871	0.528007	0.587115	0.590459	1.99557	1.81978	2.13289
MnO	0.0690733	0.0744814	0.0737126	0.0727611	0.0696854	0.0755164	0.0748252	0.0110474	0.00902176	0.0342782	0.0372101	0.038005	0.101622	0.0908536	0.10059
MgO	18.79	18.7957	18.8128	18.8214	18.6428	18.4521	18.5772	19.3513	19.3696	20.5296	19.0053	19.0078	17.9347	18.0951	18.1655
CaO	27.5348	27.8528	28.2844	27.9477	27.356	28.0076	28.0395	29.7336	29.5706	28.6264	29.141	29.1182	28.622	28.7881	29.2795
Na2O	0.0423879	0.0469913	0.0427541	0.0453969	0.0384821	0.0518508	0.0421149	0.0272561	0.0602415	0.0152274	0.0263246	0.0242998	0.048155	0.0388151	0.0617491
K2O	0	0.0177552	0.00033049	0.00381106	0	0.00361785	5.03313e-05	9.15151e-05	0.00260174	0.00469851	0.000691652	0.00339854	0.00295736	0.00278459	0.00587282
P2O5	0.00969928	0.00313529	0.00891147	0.00566559	0.00666492	0.00623477	0.0093001	0.00157715	0	0.0109332	0.00231856	0.00378733	0.00454127	0.000637731	0.010235
Li	1.33456	1.36545	1.21642	1.49972	1.05156	1.04261	1.053	0.37338	0.880065	3.06126	1.56309	1.38372	0.37338	0.880065	2.00478
Be	1.08058	1.25436	1.10552	1.38325	0.651299	1.40158	2.02976	0.341283	0.675065	1.29075	0	1.35364	0.341283	0.675065	0.476714
B	10.6632	13.1326	5.87423	7.48608	9.9027	10.0805	7.72847	5.35899	3.3162	16.6349	5.60154	4.67362	5.35899	3.3162	4.2394
Sc	0.309808	0.288788	0.370884	0.176927	0.254034	0.424632	0.298494	0.535796	0.490614	0.16499	0.37781	0.104671	0.255491	0.273672	0.413211
V	3.7161	3.5113	3.04626	4.53064	2.97057	5.2845	3.48367	0.722555	3.16447	2.08069	1.59261	1.4301	1.60769	1.681	1.81681
Cr	0	0	0	1.32386	0.132027	0	0.0440975	1.56397	3.44266	2.88026	0.396844	1.03608	0.472619	0.110641	1.1478
Co	6.25845	6.20755	7.22943	6.31125	6.83799	7.13769	6.99697	0.0345589	0.173435	1.69404	1.88684	1.89921	7.36405	6.65187	7.84966
Ni	1.84212	3.21481	2.86931	3.11084	1.06664	1.67056	3.14824	0.712674	0.2265	1.70373	1.28591	3.23711	1.68482	0	1.10531
Cu	0	0.89308	0.376984	0.166379	0	0.094437	0.353993	0	0	0	0.149389	1.41732	1.70738	0.141106	0.341825
Zn	11.978	13.4023	11.7863	13.0324	9.90221	10.037	9.2739	8.46357	6.45226	12.2806	7.36853	8.73958	12.121	10.4287	13.0255
Ga	1.53816	1.61709	1.79362	1.82881	1.13838	2.09392	1.61329	0.18037	0.158861	0.43744	0.638372	0.581884	0.682373	0.669691	1.14946
Rb	0.0858332	1.26584	0.215995	0.0100461	0.152771	0.389301	0.277103	0.0512143	0.408448	0.0555643	0	0.239733	0.250857	0.161776	0.725697
Sr	12.0726	14.9001	13.6779	13.6267	11.2941	12.5227	12.0351	45.1665	41.3021	31.8847	28.0114	28.6129	25.6483	25.8465	28.3621
Y	8.42311	6.28224	8.98515	7.61423	7.53699	9.72269	12.9283	0.225492	0.132868	0.571064	0.860519	1.27149	0.645472	0.65856	0.867775
Zr	7.30464	3.92597	8.04446	5.92233	6.29866	7.25546	10.3241	2.74586	10.9445	0.687712	1.19028	1.07001	0.40106	0.442374	0.444718
Nb	0.319292	0.482969	0.387865	0.49886	0.334557	0.27609	0.264366	0.0940873	0.271001	0.185239	0.294264	0.227977	0.25325	0.173595	0.381143
Mo	0.105358	0	0.107076	0	0	0	0	0	0	0.108419	0	0.867647	0.0876615	0.151833	0
Ag	0.015287	0	0	0.0584102	0	0.0155844	0	0	0.0600133	0.0122948	0.0716513	0.0482414	0	0.00119712	0.0113897
Cd	0.0567155	0.110085	0	0.0516174	0	0.0548089	0.108408	0.349316	0.146907	0	0	0	0.0475874	0.0945837	0
Sn	0.799994	0.614872	1.03234	0.214748	0.901687	0.964898	0.441926	0.991862	0.119131	0.297959	0.710705	0.754338	0.820688	0.732935	0.632638
Sb	1.20198	0.500307	0.166817	0.853469	0	0.325445	0.146513	0.0615348	0	0.476752	0.0215914	0.118431	0.0885424	0.114406	0.192962
Cs	0.0820614	0.649998	0	0	0	0.19785	0.168729	0	0.223789	0.217556	0	0.265987	0.402075	0.120438	0.130611
Ba	0.576976	1.54831	0.994465	1.75468	0.171033	1.17077	0.132278	0.27841	1.70612	0.713457	0.568475	1.37223	3.07917	1.05747	3.52876
La	1.43928	1.11519	1.64734	1.23853	1.3465	1.47312	1.70048	0.159234	0.135126	0.301481	0.174174	0.233886	0.315666	0.20288	0.440797
Ce	6.2416	5.13842	7.00525	5.77088	5.78818	6.85076	7.56705	0.282318	0.230546	0.689017	0.511294	0.708733	0.66958	0.592549	1.17513
Pr	1.1468	0.900913	1.25667	1.022	1.01127	1.18807	1.56145	0.0350878	0.0537663	0.087579	0.0971674	0.11913	0.0937725	0.0430871	0.182572
Nd	5.05076	3.89406	5.50832	5.18615	3.89762	5.255	6.80067	0.0438843	0.0430123	0.415835	0.171751	0.502621	0.670655	0.226765	0.666591
Sm	1.47157	0.986306	1.54797	1.29167	1.52252	1.466	1.86107	0.107681	0	0	0.181957	0.240779	0.175124	0.0524546	0.152094
Eu	0.159966	0.142397	0.17458	0.151944	0.141863	0.189146	0.182206	0	0.00689988	0.0623983	0.0141216	0.042166	0	0.066349	0.047296
Gd	1.53428	1.40103	1.44624	1.07153	1.28774	1.23652	2.41431	0	0.0248209	0.0385733	0	0.121689	0.162451	0.115458	0.210368
Tb	0.219793	0.19877	0.237698	0.22961	0.209163	0.228324	0.323681	0.0369461	0	0.0233378	0.027456	0.0118174	0.00379221	0.0452764	0.0229654
Dy	1.69339	1.31805	1.54234	1.19523	1.38786	1.83532	2.57801	0.102908	0	0.0423746	0.176543	0.181138	0.0736652	0.00645307	0.187347
Ho	0.298723	0.164847	0.309918	0.222913	0.252501	0.239489	0.464113	0.00851373	0.0169078	0.00330105	0.0207098	0.0506045	0.0437564	0.0126895	0.0240111
Er	1.10828	0.46979	0.814573	0.767062	0.8273	0.725751	1.06332	0	0.0249307	0.0849385	0.133821	0.0991275	0.0759471	0.0363529	0.094642
Tm	0.111043	0.0973634	0.167933	0.0693794	0.141224	0.116925	0.145079	0	0.00846243	0	0.00430732	0.0433154	0.00295646	0.0125923	0
Yb	0.349687	0.314822	0.803824	0.616171	0.710453	0.608957	0.992594	0	0	0.0139019	0.0353385	0.0520702	0.0670049	0	0.0494399
Lu	0.112824	0.0675533	0.152039	0.083022	0.0801272	0.128784	0.176986	0.0207192	0	0.0146165	0	0.0160975	0	0.0272636	0.00768559
Hf	0.386831	0.196118	0.331178	0.356167	0.0906968	0.23486	0.351608	0	0.101744	0	0.0993795	0.102096	0.0099608	0.00142347	0.0138456
Ta	0.112491	0.0882868	0.155722	0.103423	0.121762	0.0581586	0.0900058	0	0.0222914	0	0.0304015	0.026472	0.0198467	0.0167147	0.067797
W	0.037385	0.128078	0.128083	0.0529374	0.164335	0.144017	0.0535743	0	0.171989	0.0976943	0.324855	2.56184	0.369979	0.0690471	0.550673
Hg	0	0	0	0	0	0	0	0	0	0	0	0	0	0	0
Tl	0.000389923	0.0240023	0.0123724	0	0.024476	0.00189132	0	0	0.00664735	0	0.0133605	0.00578588	0.0301273	0	0.0188886
Bi	0.0522009	0.0584462	0.020313	0.102228	0.0458726	0.115406	0.0186616	0.0455241	0.0496734	0.0328748	0.0826526	0.159348	0.140239	0	0.0471185
Pb	0.151943	3.23681	0.205168	0.8674	0.162102	6.00483	0.225332	0.731582	1.22598	1.77484	0.322172	6.39348	6.80463	0.368388	0.991905
Th	0.276424	0.298125	0.219742	0.256954	0.478593	0.174197	0.155588	0	0.00911564	0.0129307	0.0455092	0.0830663	0.0281315	0.0139329	0.0529299
U	0.0303334	0.0150517	0.0343578	0.0253616	0.0382353	0.0338484	0	0.0165336	0.0244736	0.00140963	0.0160397	0.0200389	0.0105697	0.0239551	0.0584168
Sample id	YS1911-28
Type	Serpentinized diopsidite
Minerals	Chrysotile														Antigorite
Texture	Around diopside					In psuedomorph									Late vein
	#16	#17	#18	#19	#20	#21	#22	#23	#24	#25	#26	#27	#28	#29	#30	#31	#32
SiO2	43.6011	44.0372	44.1522	44.2982	43.6011	42.9601	42.9451	42.7331	43.2711	42.9601	42.7331	43.2711	42.9601	42.9451	43.3821	42.8051	43.3821
TiO2	0.00317814	0.00346811	0.00382112	0.00326434	0.00357771	0.0048256	0.00432196	0.00495737	0.00432886	0.003752	0.00415181	0.00492893	0.00428029	0.00404731	0.00128488	0.00108499	0.00151465
Al2O3	0.0944749	0.0840793	0.0938871	0.113681	0.0922037	0.0948855	0.0984557	0.0945876	0.101858	0.102377	0.102894	0.106002	0.113977	0.104938	0.759052	0.996792	1.51733
FeOt	0.859057	0.529268	0.842613	0.700204	0.817233	0.868961	0.846529	0.828007	0.839151	0.824928	0.824007	0.866242	0.843653	0.860472	1.86686	1.76096	2.03172
MnO	0.0223057	0.01605	0.0214626	0.0247754	0.0227106	0.025848	0.0247618	0.0243983	0.0259888	0.025466	0.0246827	0.0256911	0.0266221	0.0253786	0.039381	0.0312048	0.0343864
MgO	42.0126	30.183	41.7732	32.3581	41.3352	40.7936	41.3284	41.3359	41.5403	41.5356	40.5725	41.1199	40.8439	40.3974	40.912	40.5603	41.7941
CaO	1.95163	12.866	1.28206	10.9472	2.73559	0.102358	0.125024	0.157018	0.2204	0.129643	0.116285	0.11542	0.0789392	1.16298	0.0241984	0.0227789	0.01083
Na2O	0.0549086	0.0377179	0.0610712	0.0489076	0.0607602	0.0693163	0.0745119	0.0638179	0.088393	0.0850257	0.0867003	0.120015	0.113343	0.135909	0.00493844	0.00525385	0.00488827
K2O	0.01842	0.0116942	0.015561	0.00927495	0.0161711	0.0128968	0.0156078	0.0121125	0.0161979	0.015265	0.0111814	0.0198089	0.0158165	0.0210677	0.00443977	0.00455049	0.00520716
P2O5	0.00824217	0.00274972	0.00728864	0.0161511	0.00711286	0.00477937	0.00248763	0	0.00737318	0.00210073	0.0102547	0.00198217	0.00390876	0.0111495	0.00246625	0.00208891	0.0105736
Li	2.77041	4.43788	4.17861	3.47105	3.1079	1.67039	2.12684	2.07533	2.28969	2.28891	1.88541	1.98055	2.38622	1.9789	0.671829	0.418207	0.47625
Be	0.978833	0.179829	0.00757966	0.520699	0.171859	0.834535	0.528191	0.647239	0.531098	1.14159	0.4929	0.669814	0.156529	0	0	0	0.658716
B	154.962	94.9536	154.177	116.341	141.88	159.2	153.908	151.747	166.675	151.948	152.343	152.093	167.891	162.397	62.5889	71.1644	79.678
Sc	0.373797	0.366294	0.3324	0.49126	0.438899	0.302644	0.299791	0.789329	0.645768	0.311352	0.301403	0.358596	0.425717	0.528588	0.24636	0.239267	0.0294198
V	2.88582	2.29681	2.93889	2.72661	2.91565	4.79801	4.55651	4.87363	4.72653	4.74432	3.6894	4.49454	4.26033	4.43403	4.27866	5.39476	6.92493
Cr	2.86223	4.42238	1.75426	2.46201	1.92743	6.05494	6.03634	5.99299	9.66961	5.51329	5.90792	2.2287	10.4169	20.359	0	0	0.474476
Co	1.86228	1.12034	2.30034	1.81746	2.20452	1.93419	2.06389	1.81927	2.16684	1.88211	2.24533	1.91228	2.03075	2.06316	3.43516	2.99714	3.17726
Ni	1.15938	0.267882	0.850389	2.51343	3.28759	3.0513	4.11442	1.57404	2.00149	2.46692	0.21088	3.60034	2.14942	1.4129	2.66577	0.547528	2.72882
Cu	0.488886	0.124486	0.302535	0.109854	0.173367	0.695113	0.411561	0.263856	0.417449	0.701815	0	0.210951	0.246109	0.322925	0	0.301487	0.169556
Zn	30.5466	24.4781	27.6378	22.0316	25.9106	19.6115	22.0431	20.8961	25.1443	21.7153	20.8065	23.5092	24.475	25.2929	19.5995	21.0201	20.3357
Ga	0.37756	0.313294	0.648003	0.560008	0.278992	0.390484	0.711387	0.440274	0.341424	0.524681	0.55572	0.545546	0.427488	0.564327	6.8875	8.11829	13.6002
Rb	0.407917	0.407707	0.392817	0.351427	0.117119	0	0.215533	0.12988	0.315326	0.394035	0.270776	0.564849	0.620602	0.189593	0.641575	0.908517	0.81449
Sr	17.2064	30.6983	12.8069	33.3397	20.3178	7.51504	7.70288	8.32917	9.57885	8.36974	8.9291	8.7515	8.68746	12.6918	0.491757	0.539354	0.815168
Y	1.40498	0.950494	1.45378	1.25575	1.43986	2.12085	1.84447	2.03564	1.94402	1.92974	1.68967	1.89446	1.98933	1.86439	0.165218	0.0857722	0.155628
Zr	2.98335	3.56561	2.67688	1.55333	1.98814	10.2775	8.69169	9.04206	11.6975	9.7475	8.0948	9.68133	9.74639	10.5502	0.686249	0.183827	0.237803
Nb	1.19174	0.747001	1.19845	0.997214	1.43143	2.46861	1.96353	2.12029	2.10817	1.94442	1.87054	1.92536	2.18902	1.84044	0.566177	0.473544	0.684543
Mo	0.578774	0.220179	0.383993	0	0.325434	1.14406	1.7001	1.13796	0.711059	1.16875	1.62814	1.30777	1.32675	1.29395	0	0	0
Ag	0.0117623	0.0493752	0.0124164	0	0.0246123	0	0.0239945	0	0	0	0	0.0255277	0	0.0509035	0.0113097	0.0473423	0.0606848
Cd	0.142179	0.00315662	0.052049	0.15323	0	0	0.0322004	0.0998414	0.0543506	0	0.155704	0.104184	0.0507471	0.0479166	0.0443004	0.095073	0.0488983
Sn	0.491926	0.561808	0.751176	0.584907	0.427976	0.951277	0.0517549	0.551984	0.227898	0.602136	0.686271	0.534948	0.706153	0.771186	0.418089	0.202988	0.112194
Sb	1.22346	1.61229	1.76779	1.79777	1.06938	0.951629	1.14834	1.37018	1.93984	1.67863	1.23432	1.76442	1.48647	2.00287	5.40999	7.2796	8.33575
Cs	0.455488	0.307262	0.485223	0.193003	0.0810877	0.0448078	0.0741755	0	0.168818	0	0	0	0.169601	0.0310297	0.758964	1.40271	1.49393
Ba	0.744846	0.697737	0.279562	0.694272	0.448715	0.342438	0.150714	0.614066	0.371734	0.56228	0.354182	0.285838	0.382623	0.317666	0.133091	0.0319457	0.0684626
La	1.24416	0.785882	1.21345	0.923607	1.20179	1.37298	1.04323	1.34798	1.16302	1.12933	1.09936	1.35551	1.21788	1.25736	0.178979	0.135003	0.309936
Ce	2.23091	1.56636	2.28587	1.91875	2.44223	2.84034	2.42944	2.47411	2.63949	2.43699	2.29642	2.3668	2.47709	2.21104	0.391091	0.233927	0.50405
Pr	0.255439	0.141484	0.192667	0.203275	0.264675	0.216662	0.211635	0.227797	0.255451	0.261605	0.258936	0.190633	0.196134	0.199674	0.0182497	0.0371128	0.0192426
Nd	0.452683	0.55876	0.579354	0.885324	0.726679	0.754426	0.669876	0.474308	0.530958	0.667192	0.736669	0.834611	0.873479	0.487648	0.1252	0.0415881	0
Sm	0.0790418	0.0575674	0.0815117	0.162087	0	0.106415	0.238054	0.186144	0.20161	0.110088	0.134647	0.191858	0.0522898	0.26826	0	0	0
Eu	0.0487558	0.0287278	0.0580126	0.0431819	0.050244	0.0489385	0	0.0772661	0.00906673	0.0578016	0.0725026	0.0880071	0.0282191	0.0423257	0	0.00666235	0.0140196
Gd	0.098209	0.128311	0.126991	0.024115	0.173677	0.0738686	0.202805	0.123641	0.191239	0.204307	0.127515	0.0765708	0.175389	0.227664	0.0238992	0.0240771	0.049569
Tb	0.0357901	0.028689	0.0209171	0.0203697	0.0287023	0.024021	0.0606899	0	0.0350132	0.0330064	0.0289179	0.0460417	0.00369491	0.0493155	0.00757749	0.00779979	0
Dy	0.233722	0.104036	0.206601	0.0671511	0.0494783	0.266246	0.265313	0.266593	0.267328	0.32622	0.257863	0.312837	0.184829	0.306407	0	0.016201	0.0338196
Ho	0.0625395	0.0429519	0.00471235	0.00834781	0.0386915	0.0460886	0.0502377	0.0758289	0.0449987	0.0175267	0.0609466	0.0527677	0.067834	0.0555297	0.0121856	0	0
Er	0.110608	0.114659	0.127933	0.152997	0.127056	0.224977	0.164501	0.0114066	0.0857675	0.167361	0.258783	0.209583	0.152171	0.116219	0.04822	0	0.0125402
Tm	0.047042	0.00879701	0.0489112	0.0486103	0.0263629	0.0347299	0.0302237	0.0303956	0.0463557	0.0313295	0.0266762	0.0133943	0.0305955	0.013083	0.0082513	0.0125883	0
Yb	0.106064	0.0923033	0.110358	0.0170135	0.108619	0.335654	0.197124	0.21193	0.135792	0.363319	0.127941	0.186011	0.306775	0.14732	0	0	0.0357126
Lu	0.0240493	0	0.0209252	0	0.0249386	0.00805013	0.00764145	0.0164425	0.0176852	0.0256678	0.00845893	0.0301871	0.0334769	0.0292232	0	0.0119227	0.00401244
Hf	0	0.0737337	0.0450814	0.0294099	0	0	0.0209145	0.0437499	0.111408	0.0456203	0.13651	0.122816	0.118872	0	0	0	0.0732131
Ta	0.0747298	0.0274848	0.0412423	0.0637249	0.122635	0.106829	0.079548	0.0751299	0.146582	0.0684652	0.0961698	0.0836303	0.0989624	0.0869048	0.0729914	0.0778359	0.0987076
W	0.627406	0.143189	0.692882	0.407211	0.602289	1.78167	1.88511	1.82025	2.07972	1.94605	1.77305	1.75758	2.05016	1.83546	0	0.116915	0.0334202
Hg	0	0	0	0	0	0	0	0	0	0	0	0	0	0	0	0	0
Tl	0.046523	0.0288778	0.0490267	0	0.0276831	0.126046	0.164939	0.113451	0.0396516	0.0630629	0.00665486	0.118981	0.0742061	0.0609903	0	0.0259822	0
Bi	0.84488	0.151383	0.153759	0.0099909	0.0456593	0.0592162	0.0147645	0	0	0.0003347	0.01021	0	0.0253175	0.00410327	0	0.0434451	0.0199549
Pb	25.8515	11.4077	15.3106	10.6692	19.4411	0.735413	0.453438	0.504961	0.420365	0.319868	0.523526	0.548456	0.676105	0.623093	0	0.0343088	0.0714225
Th	0.16837	0.0895878	0.104304	0.159963	0.140966	0.217316	0.168425	0.165985	0.256276	0.170993	0.128786	0.237167	0.346881	0.219149	0.0174639	0.0132617	0.0602052
U	0.0731271	0.0341118	0.0549598	0.0796665	0.079649	0.18802	0.169545	0.147415	0.163083	0.173784	0.0975248	0.150634	0.158639	0.114344	0.0677375	0.0320613	0.0747542
Sample id	YS1911-28
Type	Serpentinized diopsidite
Minerals	Calcite
Texture	In pseudomorph			Late vein
	#33	#34	#35	#36	#37	#38	#39
MgCO3	3.02622	1.77042	4.07178	0.902781	1.00906	0.722854	0.749092
CaCO3	95.0502	96.0605	97.2724	97.8276	100.482	96.9083	95.3661
Li	0.261694	0	0.635806	0.153205	0	0	0
Be	0.325277	0.0829467	0	0	0.0865184	0.239056	0.392688
B	7.62994	0.622636	1.93894	0.230922	0.618774	0.930367	1.84114
Na	27.6805	4.63706	6.04938	4.21924	5.30174	8.29333	8.76717
Al	19.1112	5.24546	11.8825	0.63166	0	0.0862527	0.435021
Si	7026.43	4061.29	8923.94	785.525	674.3	639.57	676.743
P	19.4881	43.3083	27.2256	39.5443	22.3515	14.1088	13.4561
K	0.69819	0	0	0	2.4824	0	5.86954
Sc	0.0229096	0	0.0208438	0.0345267	0	0	0.0940378
Ti	1.00096	0.553539	0.761716	0	0	0	0.182764
V	0.0981258	0.0687165	0.114053	0	0.0141453	0	0.0159165
Cr	0.947768	1.12468	1.05541	0	0.980883	0.0173898	0
Mn	177.059	183.598	184.603	346.4	358.26	331.784	333.083
Fe	266.166	161.514	248.924	138.246	151.773	135.142	152.966
Co	0.0834309	0.0591226	0.149336	0.050614	0.016951	0	0
Ni	0.710258	0.985783	0.698451	0.146188	0	0.257421	0.319827
Cu	0.0947867	0	0	0	0.0484148	0.0187085	0.285698
Zn	1.28652	0.629077	1.70912	1.56516	6.3252	0.725046	3.75029
Ga	0.0425953	0.103969	0	0.0193556	0	0	0.0722307
Rb	0	0	0	0.0257917	0	0	0.00339234
Sr	334.987	355.911	373.412	543.952	550.994	458.413	465.319
Y	0.190876	0.204619	0.271011	3.91729	4.48967	3.00787	5.40357
Zr	0.621227	0.120324	0.113514	0.0290633	0.0109492	0.0888013	0
Nb	0.0598624	0.0115994	0.0185288	0.00377309	0	0.00753203	0.00391677
Mo	0.104154	0.14136	0	0	0.0508026	0	0
Cd	0.117787	0.0390776	0	0	0	0.112972	0
Sn	0	0.0547231	0.235349	0	0.135334	0.178464	0.0955216
Sb	0.226146	0.101079	0.0923401	0.0995573	0.000544008	0	0
Cs	0	0.0122994	0.0446764	0.0207523	0.0253522	0.00830648	0
Ba	1.57941	1.89428	2.32655	0.456372	0.953717	0.499724	0.875526
La	2.61421	3.92346	3.97364	8.16854	1.73129	3.24822	1.49934
Ce	2.54626	3.58702	3.67478	8.20968	2.89622	3.86696	3.41892
Pr	0.144691	0.190873	0.215066	0.669522	0.311012	0.294152	0.382253
Nd	0.27752	0.589573	0.677445	1.87915	1.15684	0.500884	1.36124
Sm	0.0847131	0.10206	0	0.319089	0.164147	0.116489	0.180885
Eu	0.0186434	0.0141397	0.00854265	0.120525	0.058859	0.0276595	0.0822639
Gd	0.0953583	0.0168715	0.127845	0.319739	0.2432	0.239983	0.192416
Tb	0.00286179	0.0233375	0.00767494	0.0666939	0.0734803	0.0177684	0.0534281
Dy	0.0613712	0.0626933	0.0620242	0.476664	0.428989	0.186602	0.512613
Ho	0.00526012	0.00273839	0	0.111455	0.0914107	0.0795664	0.158558
Er	0	0.0583555	0	0.338082	0.549685	0.24661	0.485085
Tm	0.0102772	0.00267108	0.0101994	0.0568891	0.0860875	0.0644597	0.103581
Yb	0.0112567	0	0	0.306314	0.447681	0.362852	0.590824
Lu	0.0242988	0	0	0.0571422	0.0672814	0.035371	0.120043
Hf	0.00896427	0.00912274	0	0	0	0.0267981	0
Ta	0	0.00909667	0.00295493	0.0029383	0	0.0149506	0.000183727
W	0.0664138	0.0450805	0.0207163	0.0106606	0.0123384	0	0
Hg	0	0	0	0	0	0	0
Tl	0	0.00352222	0.00177735	0	0.0343273	0	0.000597732
Bi	0	0.00671828	0.0218998	0	0.00832752	0.00974789	0
Pb	0.0870543	0.0991244	0.117652	0.0802061	0.170916	0.0282127	0.0846421
Th	0.0176754	0.000187812	0	0	0.0010768	0	0
U	0.00998978	0	0.00209194	0.00490304	0	0.00737611	0
